# Supplementary material for: A Review of Bioactive Compounds and Antioxidant Activity Properties of Piper Species
Source: Molecules. 2022 Oct 10;27(19):6774. doi: 10.3390/molecules27196774 (PMC9573611; doi:10.3390/molecules27196774)
Supplement: Supplementary file 1 [file molecules-27-06774-s001.zip]

Archive with 1 entries (1 files):
- molecules-1921452-supplementary.pdf
